# Supplementary material for: Conventional Cancer Therapies Can Accelerate Malignant Potential of Cancer Cells by Activating Cancer-Associated Fibroblasts in Esophageal Cancer Models
Source: Cancers (Basel). 2023 May 30;15(11):2971. doi: 10.3390/cancers15112971 (PMC10252052; doi:10.3390/cancers15112971)
Supplement: Supplementary file 1 [file cancers-15-02971-s001.zip]

Archive with 1 entries (1 files):
- cancers-2353408-supplementary.pdf
